# Supplementary material for: Synthesis and Hydrophilicity Analysis of bis(propane-1,2-diol) Terminated Polydimethylsiloxanes (PDMSs)
Source: Materials (Basel). 2022 Jan 19;15(3):753. doi: 10.3390/ma15030753 (PMC8836733; doi:10.3390/ma15030753)
Supplement: Supplementary file 1 [file materials-15-00753-s001.zip]

Archive with 1 entries (1 files):
- materials-1507468-supplementary.pdf
